# Supplementary material for: Evaluation of genetic structure in European wheat cultivars and advanced breeding lines using high-density genotyping-by-sequencing approach
Source: BMC Genomics. 2021 Jan 28;22:81. doi: 10.1186/s12864-020-07351-x (PMC7842024; doi:10.1186/s12864-020-07351-x)
Supplement: Supplementary file 1 — Additional file 1. [file 12864_2020_7351_MOESM1_ESM.xlsx]

## Sheet: Table_S1
Table S1. List of the 509 modern wheat cultivars (CV) and advanced breeding lines (BL).
Number	Name	Code	Genotype type	Country of origin /Company/Maintainer	Registration year	Country of first registration	Group of accessions
1	Aarden	PHR_1	CV	FR, Saaten Union	2005	UK
2	Adequart	PHR_2	CV	-	2007	FR
3	Adler	PHR_3	CV	-	2008	DE	G4
4	Adonis	PHR_4	CV	-	2007	BE
5	Agape	STH_183	CV	IT, SIS - Società Italiana Sementi	2010	IT	G5
6	Akratos	PHR_5	CV	DE, Dr. Hermann Strube	2004	DE
7	Akteur	PHR_6	CV	DE, Deutsche Saatveredelung Lippstadt-Bremen GmbH	2003	DE
8	Alcazar	PHR_7	CV	-	2004	FR
9	Altos	PHR_8	CV	-	2000	DE
10	Anivie	PHR_9	CV	-	-	-
11	Anthus	PHR_10	CV	-	2004	BE
12	Apertus	PHR_11	CV	DE, Dr. Hermann Strube	2013	DE
13	Arezzo	PHR_12	CV	FR, RAGT 2 n	2007	FR
14	Aristos	PHR_13	CV	-	2003	LT
15	Arkadia	PHR_14	CV	PL, DANKO	2011	PL
16	Arktis	PHR_15	CV	DE, Deutsche Saatveredelung AG	2009	AT	G4
17	Aron	PHR_16	CV	-	1999	LT
18	Arsenal	PHR_17	CV	-	2003	FR	G6
19	Artist	PHR_18	CV	DE, Deutsche Saatveredelung AG	2013	PL
20	Askalon	PHR_19	CV	DE, Nordsaat Saatzucht GmbH Saatzucht Langenstein	2009	PL
21	Asketis	PHR_20	CV	DE, Dr. Hermann Strube	2001	BE
22	Astoria	PHR_21	CV	PL, PHR	2012	PL
23	Astron	PHR_22	CV	-	2001	LT
24	Attlass	PHR_23	CV	DE, Lantmännen SW Seed Hadmesrleben GmbH	2005	FR
25	Attraktion	PHR_24	CV	DE, Deutsche Saatveredlung Lippstadt-Bremen GmbH zu Lippstadt	2014	DE
26	Avenir	PHR_25	CV	-	2012	AT
27	Bagou	PHR_26	CV	FR, Saaten Union Recherche SAS	2007	FR
28	Balaton	PHR_27	CV	AT, Saatzucht Donau GmbH	2006	HU	G1
29	Baletka	PHR_28	CV	CZ, RAGT Czech s.r.o.	2007	HU	G5
30	Bamberka	PHR_29	CV	PL, STH	2009	PL	G4
31	Banderola	PHR_30	CV	PL, DANKO	2010	PL
32	Barroko	PHR_31	CV	-	2005	CZ	G4
33	Bartosz	PHR_32	CV	DE, W. von Borries-Eckendorf GmbH & Co. KG	2016	PL
34	Batis	PHR_33	CV	DE, Strube Research GmbH & Ko. KG	2001	CZ
35	Batuta	PHR_34	CV	-	2006	PL
36	Belenus	PHR_35	CV	FR, RAGT 2n	2009	PL
37	Belissa	PHR_36	CV	PL, Hodowla Roślin Smolice sp. z o.o. Grupa IHAR	2014	PL
38	Biscay	PHR_37	CV	UK, KWS UK Limited	1999	UK
39	Blyskawica	PHR_259	CV	PL, Małopolska Hodowla Roślin Spółka z o.o.	-	-
40	Bockris	PHR_38	CV	DE, Strube Research GmbH & Co. KG	2010	DE
41	Bogatka	PHR_39	CV	PL, DANKO	2004	PL
42	Bombus	PHR_40	CV	FR, Secobra Recherches SA	2012	DE
43	Bonanza	PHR_41	CV	DE, W. von Borries-Eckendorf GmbH & Co. KG	2015	CZ
44	Boomer	PHR_42	CV	UK, RAGT Seeds Ltd.	2006	DK
45	Boregar	PHR_43	CV	FR, RAGT 2 n	2007	FR
46	Borneo	PHR_44	CV	-	2007	DE
47	Boxer	PHR_45	CV	-	2013	DE
48	Brilliant	PHR_46	CV	DE, Syngenta Seeds GmbH	2005	DE	G2
49	Bussard	PHR_47	CV	DE, KWS Lochow GMBH	2004	DE
50	Buteo	PHR_48	CV	-	2004	DE
51	Buzzer	PHR_49	CV	-	2006	UK
52	Bystra	PHR_50	CV	FR, RAGT 2n	2009	FR
53	Capnor	PHR_51	CV	-	2001	FR
54	Cardos	PHR_52	CV	-	2000	FR
55	Carenius	PHR_53	CV	-	2006	DE
56	Certo	PHR_54	CV	-	2010	DE
57	Cetus	PHR_55	CV	-	2005	DE
58	CH Combin	PHR_59	CV	CH, DSP	2007	CH
59	Charger	PHR_56	CV	UK, R2N	2000	LU
60	Chevalier	PHR_57	CV	DE, Deutsche Saatveredelung AG	2005	AT
61	Chilton	PHR_58	CV	-	2011	UK
62	Clever	PHR_60	CV	FR, RAGT 2n	1999	DE
63	Colonia	PHR_61	CV	DE, Limagrain GmbH	2011	DE
64	Comandor	PHR_255	CV	PL, Danko Hodowla Roślin sp. z o.o.	2018	PL
65	Conqueror	PHR_62	CV	UK, KWS UK Limited	2007	UK
66	Consus	PHR_63	CV	DE, Deutsche Saatveredelung AG	2015	PL
67	Contanaire	PHR_64	CV	-	-	-
68	Convent	PHR_65	CV	-	2003	DE
69	Cordiale	PHR_66	CV	-	2003	UK
70	Cornea ost.	STH_167	CV	-	-	-	G5
71	Cubus	PHR_67	CV	DE, KWS Lochow GMBH	2002	DE
72	Dakar	PHR_68	CV	DK, Sejet Planteforaedling I/S	2016	PL
73	Dekan	PHR_69	CV	DE, KWS Lochow GMBH	1999	DE
74	Delawar	PHR_70	CV	DE, Syngenta Seeds GmbH	2015	PL
75	Desamo	PHR_71	CV	DE, Syngenta Seeds GmbH	2013	DE
76	Discus	PHR_72	CV	DE, SaKa GmbH & Co.KG	2007	DE
77	Dolores	PHR_73	CV	DE, Syngenta Seeds GmbH	2016	PL
78	Dorota	PHR_74	CV	-	2004	PL	G4
79	Drifter	PHR_75	CV	DE, Nickerson Pflanzenzucht GmbH	1999	NL
80	Dulina	STH_159	CV	-	2013	CZ
81	Edgar	PHR_76	CV	DE, Limagrain GmbH	2010	DE
82	Edward	PHR_77	CV	DE, W. von Borries-Eckendorf GmbH & Co. Kommanditgesellschaft	2013	DE
83	Elipsa	PHR_80	CV	PL, STH	2011	PL
84	Elixer	PHR_79	CV	NL, Wiersum Plantbreeding BV	2011	NL
85	Enorm	PHR_81	CV	-	2002	DE
86	Estivus	PHR_82	CV	DE, Strube Research GmbH & Co. KG	2011	BE
87	Euforia	STH_64	CV	PL, STH	2018	PL	G4
88	Event	PHR_83	CV	-	2009	DE
89	Fakir	PHR_84	CV	DE, Syngenta Seeds GmbH	2013	CZ	G2
90	Fastnet	PHR_85	CV	-	2004	UK
91	Fedor	PHR_86	CV	-	2007	DE	G3
92	Fidelius	PHR_87	CV	AT, Saatzucht Donau Ges.m.b.H. & CoKG	2008	AT	G1
93	Finezja	PHR_88	CV	PL, DANKO	2002	PL
94	Florencja	PHR_89	CV	FR, Limagrain Europe	2013	AT
95	Florett	PHR_90	CV	-	2005	DK
96	Florus	PHR_91	CV	DE, Strube Research GmbH & Co. KG	2014	CZ
97	Formacja	PHR_103	CV	PL, PHR	2017	PL
98	Forum	PHR_92	CV	DE, Nordsaat Saatzucht GmbH Saatzucht Langenstein	2012	DE
99	Franz	PHR_93	CV	DE, Nordsaat Saatzucht GmbH Saatzucht Langenstein	2014	DE
100	Frisky	PHR_94	CV	FR, Limagrain Europe	2014	AT
101	Gallus	PHR_95	CV	AT, Saatzucht Donau GesmbH & CoKG	2010	SK
102	Galvano	PHR_96	CV	-	2008	DK	G3
103	Garantus	PHR_97	CV	-	2007	PL
104	Gecko	PHR_98	CV	-	2007	DE
105	Genius	PHR_99	CV	DE, Nordsaat mbH	2010	DE	G2
106	Gimantis	PHR_100	CV	DE, W. von Borries-Eckendorf GmbH & Co. KG	2015	PL
107	Glaucus	PHR_101	CV	-	2011	DE
108	Golem	PHR_102	CV	CZ, RAGT Czech s.r.o.	2011	CZ
109	Gordian	STH_208	CV	DE, Syngenta Seeds GmbH	2013	DE
110	Grafton	PHR_104	CV	UK, KWS UK Limited	2007	UK
111	Grizzly	PHR_105	CV	CZ, RAGT Czech s.r.o.	2013	CZ
112	Gustav	PHR_106	CV	DE, W. von Borries-Eckendorf GmbH & Co. Kommanditgesellschaft	2015	DE
113	Haven	PHR_107	CV	UK, RAGT Seeds Ltd	2001	UK
114	Henrik	PHR_108	CV	DE, Limagrain GmbH	2009	BE
115	Hewitt	PHR_109	CV	NL, Wiersum Plantbreeding BV	2011	AT
116	Hondia	PHR_110	CV	PL, DANKO	2014	PL
117	Icon	PHR_111	CV	-	2012	UK
118	Impression	PHR_112	CV	DE, Saatzucht Schweiger GbR	2005	DE
119	Inspiration	PHR_113	CV	DE, Saatzucht Josef Breun GmbH & Co. KG	2004	DK
120	Janosch	PHR_114	CV	DE, W. von Borries-Eckendorf GmbH & Co. KG	2015	PL
121	Jantarka	PHR_115	CV	PL, DANKO	2010	PL
122	JB Asano	PHR_116	CV	DE, Saatzucht Josef Breun GmbH & Co. KG	2008	DE
123	Jenga	PHR_117	CV	DE, Nordsaat Saatzucht GmbH Saatzucht Langenstein	2007	DE
124	Joker	PHR_118	CV	DE, Deutsche Saatveredlung Lippstadt-Bremen GmbH zu Lippstadt	2012	DE	G4
125	Julius	PHR_119	CV	DE, KWS Lochow GMBH	2007	BE
126	Kalahari	PHR_120	CV	FR, Limagrain Genetics France	2010	DE	G2
127	Kepler	PHR_121	CV	FR, Limagrain Europe s.a.	2010	PL
128	Kerubino	PHR_122	CV	DE, Saatzucht Schmid	2004	AT	G4
129	Kobra Plus	PHR_125	CV	PL, Małopolska Hodowla Roślin Spółka z o.o.	1992	PL
130	Kometa	PHR_123	CV	PL, Małopolska Hodowla Roślin Spółka z o.o.	2016	PL
131	Kredo	PHR_126	CV	DE, Nordsaat Saatzucht GmbH Saatzucht Langenstein	2010	DE
132	KWS Barrel	PHR_127	CV	UK, KWS UK Limited	2014	UK
133	KWS Crispin	PHR_128	CV	UK, KWS UK Limited	2014	UK
134	KWS Croft	PHR_129	CV	-	2012	DK
135	KWS Dacanto	PHR_130	CV	DE, KWS Lochow GmbH	2011	DK
136	KWS Emil	STH_199	CV	DE, KWS Lochow GmbH	2016	CZ
137	KWS Ferrum	PHR_133	CV	DE, KWS Lochow GmbH	2012	DE
138	KWS Gator	PHR_134	CV	UK, KWS UK Limited	2011	UK
139	KWS Kielder	PHR_135	CV	-	2012	UK
140	KWS Kinzu	PHR_136	CV	-	-	-
141	KWS Lili	PHR_139	CV	UK, KWS UK Limited	2013	UK
142	KWS Livius	PHR_138	CV	DE, KWS Lochow GmbH	2013	PL
143	KWS Loft	PHR_137	CV	DE, KWS Lochow GmbH	2014	DE
144	KWS Magic	PHR_140	CV	DE, KWS Lochow GmbH	2012	PL
145	KWS Malibu	PHR_141	CV	DE, KWS Lochow GmbH	2015	PL
146	KWS Milaneco	PHR_142	CV	DE, KWS Lochow GmbH	2013	DE
147	KWS Ozon	PHR_143	CV	DE, KWS Lochow GmbH	2009	BE
148	KWS Pius	PHR_144	CV	DE, KWS Lochow GmbH	2010	DE
149	KWS Salix	PHR_148	CV	DE, KWS Lochow GmbH	2015	DE
150	KWS Santiago	PHR_145	CV	UK, KWS UK Limited	2009	UK
151	KWS Silverstone	PHR_146	CV	UK, KWS UK Limited	2014	UK
152	KWS Siskin	PHR_147	CV	UK, KWS UK Limited	2014	UK
153	KWS Spencer	STH_33	CV	DE, KWS Lochow GmbH	2017	DE
154	KWS Tempo	PHR_149	CV	UK, KWS UK Limited	2013	UK
155	KWS Tramp	PHR_150	CV	DE, KWS Lochow GmbH	2014	DE
156	KWS Trinity	PHR_151	CV	UK, KWS UK Limited	2013	UK
157	Lahertis	PHR_152	CV	-	2004	DE
158	Lavantus	PHR_153	CV	DE, Strube Research GmbH & Co. KG	2013	PL
159	Leandrus	PHR_154	CV	DE, Strube Research GmbH & Co. KG	2015	PL
160	Legenda	PHR_155	CV	PL, PHR	2005	PL
161	Leiffer	PHR_156	CV	-	2005	DE
162	LG Jutta	PHR_157	CV	FR, Limagrain Europe	2016	PL
163	Linus	PHR_158	CV	FR, RAGT 2n	2010	DE
164	Look	PHR_159	CV	-	2009	PL
165	Lukullus	PHR_160	CV	AT, Saatzucht Donau Ges.m.b.H. & CoKG	2008	AT
166	Lutescens 7-05	STH_223	CV	-	-	-	G5
167	Manager	PHR_161	CV	DE, Saatzucht Donau Ges.m.b.H. & CoKG	2006	FR
168	Manitou	PHR_162	CV	DE, W. von Borries-Eckendorf GmbH & Co. Kommanditgesellschaft	2015	DE
169	Marschall	PHR_163	CV	-	-	-	G5
170	Matchball	PHR_164	CV	CZ, RAGT Czech s.r.o.	2013	CZ
171	Mateusz	PHR_165	CV	-	-	-
172	Matrix	STH_52	CV	DE, Deutsche Saatveredlung Lippstadt-Bremen GmbH zu Lippstadt	2009	DK	G4
173	Maverick	PHR_166	CV	-	2009	DE
174	Medalistka	PHR_167	CV	PL, Małopolska Hodowla Roślin Spółka z o.o.	2016	PL
175	Meister	PHR_168	CV	FR, RAGT 2n	2010	DE
176	Memory	PHR_169	CV	FR, Secobra Recherches SA	2013	BE
177	Mercato	PHR_170	CV	FR, RAGT 2 n	2005	FR
178	Messi	PHR_171	CV	CZ, RAGT Czech s.r.o.	2013	SK
179	Meteor	PHR_172	CV	DE, Lantmannen SW Seed	2007	DE
180	Midas	PHR_173	CV	AT, Saatzucht Donau Ges.m.b.H. & CoKG	2008	AT
181	Milvus	PHR_174	CV	-	2004	DE
182	Mozes	STH_2	CV	-	2011	BE	G5
183	Mulan	PHR_175	CV	DE, Nordsaat Saatzucht GmbH Saatzucht Langenstein	2005	BE
184	Muskat	PHR_176	CV	-	2010	DE	G2
185	Muza	PHR_177	CV	PL, Małopolska Hodowla Roślin Spółka z o.o.	2004	PL
186	MV Hombar ost.	STH_134	CV	-	2004	HU	G5
187	Mv Lucilla ost.	STH_160	CV	HU, Prebázis Kft.	2007	HU	G5
188	Nadobna	PHR_186	CV	PL, PHR	2003	PL
189	Naridana	PHR_178	CV	PL, PHR	2006	PL
190	Nastia ost.	STH_26	CV	-	-	-	G5
191	Natula	PHR_179	CV	PL, Małopolska Hodowla Roślin Spółka z o.o.	2009	PL
192	Nelson	PHR_180	CV	DE, Saatzucht Schweiger GbR	2011	DE	G2
193	Nordkap	PHR_181	CV	DE, Nordsaat Saatzucht GmbH Saatzucht Langenstein	2016	PL
194	Norin	PHR_182	CV	DE, Syngenta Seeds GmbH	2011	DE	G4
195	Nova Zvezda	PHR_184	CV	-	2008	BG	G5
196	Nutka	PHR_183	CV	PL, STH	2001	PL
197	Ohio	PHR_185	CV	DE, W. von Borries-Eckendorf GmbH & Co. KG	2014	DE
198	Opal	STH_161	CV	DE, Syngenta Seeds GmbH	2011	DE	G2
199	Operetka	PHR_187	CV	-	2010	PL
200	Opus	PHR_188	CV	-	2001	LU
201	Orcas	PHR_189	CV	FR, Secobra Recherches SA	2010	DE
202	Ostka Strzelecka	PHR_190	CV	PL, STH	2006	PL
203	Ostroga	PHR_191	CV	PL, DANKO	2008	PL
204	Owacja	STH_1	CV	PL, STH	2017	PL
205	Oxal	PHR_192	CV	FR, RAGT 2n	2010	DE
206	Pamier	PHR_193	CV	-	2008	DE
207	Patras	PHR_194	CV	DE, Deutsche Saatveredelung AG	2012	DE
208	Pengar	PHR_195	CV	DE, W. von Borries-Eckendorf GmbH & Co. KG	2013	PL
209	Peppino	PHR_196	CV	-	2008	AT	G1
210	Piko	PHR_280	CV	DE, Nordsaat mbH	2002	PL
211	Platin	PHR_197	CV	DE, Strube Research GmbH & Co. KG	2012	PL
212	Plejada	STH_16	CV	PL, STH	2018	PL
213	Poezja	STH_9	CV	PL, STH	2017	LT
214	Pokusa	PHR_198	CV	PL, STH	2015	PL
215	Ponticus	STH_206	CV	DE, Dr. Hermann Strube	2015	DE
216	Position	PHR_199	CV	-	2007	DK
217	Potenzial	PHR_200	CV	DE, Deutsche Saatveredlung Lippstadt-Bremen GmbH zu Lippstadt	2006	DE
218	Praktik	PHR_201	CV	FR, RAGT 2n	2012	SE	G4
219	Premio	PHR_202	CV	FR, RAGT 2n	2007	FR
220	Primus	PHR_203	CV	DE, Deutsche Saatveredlung Lippstadt-Bremen GmbH zu Lippstadt	2009	DE
221	Prinz	PHR_204	CV	-	-	-
222	Privileg	PHR_205	CV	-	2001	LU	G4
223	Profilus	PHR_206	CV	FR, RAGT 2n	2008	DE	G4
224	RGT Bilanz	STH_31	CV	FR, RAGT 2n	2017	PL
225	RGT Kicker	PHR_207	CV	FR, RAGT 2n	2016	PL
226	RGT Kilimanjaro	PHR_124	CV	FR, RAGT 2n	2013	FR
227	RGT Metronom	STH_38	CV	FR, RAGT 2n	2017	PL	G2
228	RGT Treffer	STH_226	CV	FR, RAGT 2n	2018	SE	G4
229	Rigi	PHR_208	CV	CH, Delley Seeds and Plants Ltd.	2004	CH
230	Rivero	PHR_209	CV	DE, Nordsaat Saatzucht GmbH Saatzucht Langenstein	2016	PL
231	Rockefeller	PHR_210	CV	DK, Sejet Planteforaedling I/S	2015	DE
232	Roma	PHR_211	CV	PL, PHR	1992	PL
233	Rotax	PHR_212	CV	DE, Strube Research GmbH & Co. KG	2014	PL
234	Rubisko	PHR_213	CV	FR, RAGT 2n	2011	FR
235	Rumba	PHR_214	CV	-	2000	FR
236	Rumor	PHR_215	CV	DE, Dr. Hermann Strube	2013	DE
237	Rustic	PHR_216	CV	FR, SA Momont Hennette et Fils	2005	BE	G2
238	Rysa	PHR_217	CV	PL, Małopolska Hodowla Roślin Spółka z o.o.	1998	PL
239	Rywalka	PHR_218	CV	PL, STH	2003	PL
240	Sailor	PHR_219	CV	DE, Secobra Saatzucht GmbH	2011	DE
241	Satyna	PHR_220	CV	PL, Małopolska Hodowla Roślin Spółka z o.o.	2004	PL
242	Silenus	PHR_221	CV	DE, Strube Research GmbH & Co. KG	2015	PL
243	Skagen	PHR_222	CV	DE, W. von Borries-Eckendorf GmbH & Co. KG	2009	DE	G2
244	Skippy	PHR_224	CV	DE, Strube Research GmbH & Co. KG	2015	PL
245	Skyfall	PHR_223	CV	FR, Serasem	2012	UK
246	Smuga	PHR_225	CV	PL, DANKO	2004	PL
247	Sophytra	PHR_226	CV	-	2007	FR
248	Speedway	PHR_227	CV	DE, Nordsaat Saatzucht GmbH Saatzucht Langenstein	2012	PL
249	Spirela ost.	STH_166	CV	-	-	-	G5
250	Spontan	PHR_228	CV	FR, Secobra Recherches SA	2014	DE
251	Sukces	PHR_229	CV	PL, STH	2001	PL
252	SW Maxi	PHR_230	CV	-	2002	DE
253	SY Orofino	STH_230	CV	DE, Syngenta Seeds GmbH	2018	PL
254	Tabasco	PHR_231	CV	DE, W. von Borries-Eckendorf	2007	NL
255	Tarkus	PHR_232	CV	-	2009	DE
256	Tiger	PHR_233	CV	DE, Dr. Peter Franck Pflanzenzucht Oberlimpurg	2001	DE
257	Tobak	PHR_234	CV	DE, W. von Borries-Eckendorf GmbH & Co. KG	2014	DE
258	Tolsondore	STH_217	CV	-	-	-
259	Tommi	PHR_235	CV	DE, Nordsaat mbH	2002	DE
260	Tonacja	PHR_236	CV	PL, STH	2001	PL
261	Torpeda	STH_92	CV	PL, STH	2017	LT
262	Torrild	PHR_237	CV	DE, W. von Borries-Eckendorf GmbH & Co. KG	2005	DE	G2
263	Tuareg	PHR_238	CV	DE, Nordsaat mbH	2005	DE
264	Tulecka	PHR_239	CV	PL, PHR	2012	PL
265	Turnia	PHR_240	CV	PL, Małopolska Hodowla Roślin Spółka z o.o.	2001	PL
266	Twister	PHR_241	CV	-	2012	UK
267	Venecja	STH_138	CV	PL, STH	2019	PL
268	Viscount	PHR_244	CV	UK, KWS UK Limited	2007	UK
269	Vitus	PHR_245	CV	-	2005	AT
270	Wasp	PHR_242	CV	-	1999	UK	G6
271	Wilejka	STH_94	CV	PL, STH	2017	LT
272	Wolinska polkar.	STH_137	CV	-	-	-	G5
273	Wydma	PHR_243	CV	PL, Hodowla Roślin Smolice sp. z o.o. Grupa IHAR	2005	PL
274	Zappa	PHR_246	CV	-	2009	DE
275	Zawisza	PHR_247	CV	PL, Hodowla Roślin Smolice sp. z o.o. Grupa IHAR	2004	PL
276	Zobel	PHR_248	CV	-	2006	DE	G4
277	Zyta	PHR_249	CV	PL, STH	1999	PL
278	AND 251/17	PHR_276	BL	PL, PHR	-
279	AND 332/17	PHR_268	BL	PL, PHR	-
280	AND 334/17	PHR_251	BL	PL, PHR	-
281	AND 406/17	PHR_267	BL	PL, PHR	-
282	AND 430/17	PHR_250	BL	PL, PHR	-
283	AND 443/17	PHR_283	BL	PL, PHR	-
284	AND 484/17	PHR_279	BL	PL, PHR	-
285	AND 489/17	PHR_258	BL	PL, PHR	-
286	AND 571/17	PHR_282	BL	PL, PHR	-
287	AND 609/17	PHR_281	BL	PL, PHR	-
288	AND 610/17	PHR_278	BL	PL, PHR	-
289	AND 624/17	PHR_252	BL	PL, PHR	-
290	AND 626/17	PHR_270	BL	PL, PHR	-
291	AND 627/17	PHR_277	BL	PL, PHR	-
292	AND 640/17	PHR_265	BL	PL, PHR	-		G3
293	AND 751/17	PHR_266	BL	PL, PHR	-
294	Hyb11	PHR_257	BL	PL, PHR	-
295	Hyb13	PHR_275	BL	PL, PHR	-		G3
296	Hyb14	PHR_131	BL	PL, PHR	-
297	Hyb15	PHR_132	BL	PL, PHR	-
298	4560	STH_127	BL	PL, STH	-
299	4565	STH_128	BL	PL, STH	-
300	4569	STH_129	BL	PL, STH	-
301	4573	STH_130	BL	PL, STH	-
302	4576	STH_131	BL	PL, STH	-		G4
303	4620	STH_132	BL	PL, STH	-
304	4646	STH_133	BL	PL, STH	-
305	CZ 47/12	STH_170	BL	PL, STH	-
306	CZ 47/13	STH_171	BL	PL, STH	-
307	CZ 47/21	STH_172	BL	PL, STH	-		G5
308	CZ 47/25	STH_173	BL	PL, STH	-
309	CZ 47/3	STH_169	BL	PL, STH	-
310	CZ/12	STH_168	BL	PL, STH	-		G1
311	D 11	STH_193	BL	PL, STH	-		G2
312	D 12	STH_194	BL	PL, STH	-
313	D 13	STH_195	BL	PL, STH	-
314	D 1619609	STH_42	BL	PL, STH	-
315	D 2	STH_162	BL	PL, STH	-
316	D 20	STH_34	BL	PL, STH	-
317	D 28	STH_218	BL	PL, STH	-
318	D 29	STH_219	BL	PL, STH	-
319	D 3	STH_163	BL	PL, STH	-
320	D 30	STH_220	BL	PL, STH	-
321	D 5959.11	STH_43	BL	PL, STH	-		G3
322	D 8	STH_191	BL	PL, STH	-
323	D 9	STH_192	BL	PL, STH	-
324	Hyb1	STH_93	BL	PL, STH	-
325	Hyb10	STH_32	BL	PL, STH	-
326	Hyb12	STH_228	BL	PL, STH	-		G3
327	Hyb16	STH_165	BL	PL, STH	-
328	Hyb2	STH_27	BL	PL, STH	-
329	Hyb3	STH_234	BL	PL, STH	-
330	Hyb4	STH_77	BL	PL, STH	-
331	Hyb5	STH_158	BL	PL, STH	-
332	Hyb6	STH_139	BL	PL, STH	-
333	Hyb7	STH_202	BL	PL, STH	-
334	Hyb8	STH_140	BL	PL, STH	-
335	Hyb9	STH_205	BL	PL, STH	-
336	J 23	STH_184	BL	PL, STH	-
337	J 26	STH_185	BL	PL, STH	-		G5
338	J 28	STH_175	BL	PL, STH	-
339	J 29	STH_176	BL	PL, STH	-
340	J 30	STH_177	BL	PL, STH	-		G5
341	J 31	STH_178	BL	PL, STH	-		G5
342	J 32	STH_179	BL	PL, STH	-		G5
343	J 35	STH_180	BL	PL, STH	-		G5
344	J 36	STH_181	BL	PL, STH	-		G5
345	J 38	STH_182	BL	PL, STH	-		G5
346	J 52	STH_174	BL	PL, STH	-		G5
347	ME 9710	STH_39	BL	PL, STH	-
348	MHR 1812	STH_203	BL	PL, STH	-
349	MHR 2012	STH_200	BL	PL, STH	-
350	MHR 2112	STH_201	BL	PL, STH	-
351	MHR 3114	STH_36	BL	PL, STH	-
352	MHR 3315	STH_224	BL	PL, STH	-
353	MHR 3815	STH_222	BL	PL, STH	-
354	MHR 3915	STH_225	BL	PL, STH	-		G2
355	MHR-PP-3214	STH_30	BL	PL, STH	-
356	S 1998-09	STH_164	BL	PL, STH	-
357	S1998-09	STH_76	BL	PL, STH	-
358	S2096-12	STH_59	BL	PL, STH	-
359	SMH 1014	STH_41	BL	PL, STH	-
360	SMH 1915	STH_227	BL	PL, STH	-
361	STH 0515	STH_35	BL	PL, STH	-
362	STH 0007	STH_6	BL	PL, STH	-		G2
363	STH 0010	STH_7	BL	PL, STH	-		G2
364	STH 0040	STH_101	BL	PL, STH	-		G3
365	STH 0078	STH_73	BL	PL, STH	-		G4
366	STH 0286	STH_8	BL	PL, STH	-
367	STH 0350	STH_74	BL	PL, STH	-
368	STH 0350A	STH_85	BL	PL, STH	-
369	STH 0610	STH_204	BL	PL, STH	-
370	STH 0615	STH_136	BL	PL, STH	-		G4
371	STH 0740	STH_210	BL	PL, STH	-
372	STH 0900	STH_233	BL	PL, STH	-
373	STH 0991	STH_37	BL	PL, STH	-		G4
374	STH 1023	STH_102	BL	PL, STH	-		G3
375	STH 1038	STH_123	BL	PL, STH	-
376	STH 1072	STH_103	BL	PL, STH	-
377	STH 1091	STH_104	BL	PL, STH	-
378	STH 1091A	STH_57	BL	PL, STH	-
379	STH 1127	STH_198	BL	PL, STH	-
380	STH 1140	STH_207	BL	PL, STH	-
381	STH 1153	STH_21	BL	PL, STH	-		G3
382	STH 1153A	STH_53	BL	PL, STH	-		G3
383	STH 1160	STH_105	BL	PL, STH	-
384	STH 1178	STH_56	BL	PL, STH	-
385	STH 1187	STH_106	BL	PL, STH	-
386	STH 1231	STH_10	BL	PL, STH	-
387	STH 1329	STH_107	BL	PL, STH	-
388	STH 1482	STH_11	BL	PL, STH	-
389	STH 1482A	STH_40	BL	PL, STH	-
390	STH 1488	STH_196	BL	PL, STH	-
391	STH 2816	STH_15	BL	PL, STH	-
392	STH 3007	STH_28	BL	PL, STH	-
393	STH 3017	STH_111	BL	PL, STH	-
394	STH 3070	STH_66	BL	PL, STH	-
395	STH 3078	STH_44	BL	PL, STH	-		G3
396	STH 3079	STH_20	BL	PL, STH	-		G3
397	STH 3079A	STH_45	BL	PL, STH	-		G3
398	STH 3099	STH_13	BL	PL, STH	-
399	STH 3099A	STH_18	BL	PL, STH	-
400	STH 3099B	STH_49	BL	PL, STH	-
401	STH 3099C	STH_50	BL	PL, STH	-
402	STH 3161	STH_48	BL	PL, STH	-		G3
403	STH 3165	STH_112	BL	PL, STH	-		G2
404	STH 3260	STH_113	BL	PL, STH	-		G3
405	STH 3262	STH_5	BL	PL, STH	-
406	STH 3324	STH_29	BL	PL, STH	-		G6
407	STH 3324A	STH_114	BL	PL, STH	-		G6
408	STH 3347	STH_115	BL	PL, STH	-		G6
409	STH 3455	STH_22	BL	PL, STH	-
410	STH 3473	STH_23	BL	PL, STH	-		G4
411	STH 3502	STH_120	BL	PL, STH	-		G4
412	STH 3507	STH_236	BL	PL, STH	-
413	STH 3524	STH_58	BL	PL, STH	-		G4
414	STH 3607	STH_212	BL	PL, STH	-
415	STH 3707	STH_213	BL	PL, STH	-
416	STH 3765	STH_71	BL	PL, STH	-		G2
417	STH 3807	STH_214	BL	PL, STH	-		G2
418	STH 3807 A	STH_186	BL	PL, STH	-		G2
419	STH 3825	STH_72	BL	PL, STH	-
420	STH 3836	STH_211	BL	PL, STH	-
421	STH 3859	STH_67	BL	PL, STH	-
422	STH 3859A	STH_79	BL	PL, STH	-
423	STH 3871	STH_99	BL	PL, STH	-
424	STH 3872	STH_68	BL	PL, STH	-
425	STH 3872A	STH_83	BL	PL, STH	-
426	STH 3872B	STH_100	BL	PL, STH	-
427	STH 3872C	STH_121	BL	PL, STH	-
428	STH 3873	STH_69	BL	PL, STH	-
429	STH 3874	STH_119	BL	PL, STH	-
430	STH 3875	STH_70	BL	PL, STH	-
431	STH 3875A	STH_84	BL	PL, STH	-
432	STH 3907	STH_215	BL	PL, STH	-		G4
433	STH 3938	STH_25	BL	PL, STH	-
434	STH 3976	STH_46	BL	PL, STH	-
435	STH 4024	STH_116	BL	PL, STH	-
436	STH 4051	STH_221	BL	PL, STH	-		G4
437	STH 4088	STH_135	BL	PL, STH	-
438	STH 41/2	STH_188	BL	PL, STH	-
439	STH 41/4	STH_189	BL	PL, STH	-
440	STH 4107	STH_4	BL	PL, STH	-
441	STH 4195	STH_117	BL	PL, STH	-
442	STH 4235	STH_12	BL	PL, STH	-
443	STH 4282	STH_98	BL	PL, STH	-
444	STH 4291	STH_232	BL	PL, STH	-
445	STH 4308	STH_197	BL	PL, STH	-
446	STH 4374	STH_47	BL	PL, STH	-		G3
447	STH 4476	STH_124	BL	PL, STH	-		G6
448	STH 4478	STH_125	BL	PL, STH	-		G6
449	STH 4531	STH_126	BL	PL, STH	-
450	STH 4609	STH_19	BL	PL, STH	-
451	STH 4631	STH_75	BL	PL, STH	-
452	STH 4676	STH_237	BL	PL, STH	-
453	STH 4710	STH_118	BL	PL, STH	-
454	STH 4786	STH_17	BL	PL, STH	-
455	STH 5	STH_187	BL	PL, STH	-
456	STH 5019	STH_209	BL	PL, STH	-
457	STH 5021	STH_238	BL	PL, STH	-
458	STH 5022	STH_239	BL	PL, STH	-		G2
459	STH 5032	STH_240	BL	PL, STH	-
460	STH 5122	STH_231	BL	PL, STH	-
461	STH 6001	STH_54	BL	PL, STH	-		G3
462	STH 6001A	STH_86	BL	PL, STH	-
463	STH 6019	STH_55	BL	PL, STH	-		G3
464	STH 6030	STH_14	BL	PL, STH	-
465	STH 6030A	STH_87	BL	PL, STH	-
466	STH 6030B	STH_88	BL	PL, STH	-
467	STH 6226	STH_3	BL	PL, STH	-
468	STH 6228	STH_61	BL	PL, STH	-
469	STH 6228A	STH_80	BL	PL, STH	-
470	STH 6228B	STH_81	BL	PL, STH	-
471	STH 6238	STH_62	BL	PL, STH	-
472	STH 6265	STH_63	BL	PL, STH	-
473	STH 6312	STH_216	BL	PL, STH	-
474	STH 6496	STH_60	BL	PL, STH	-
475	STH 6575	STH_96	BL	PL, STH	-
476	STH 6612	STH_97	BL	PL, STH	-
477	STH 6665	STH_89	BL	PL, STH	-
478	STH 6670	STH_108	BL	PL, STH	-
479	STH 6674	STH_90	BL	PL, STH	-
480	STH 6746	STH_109	BL	PL, STH	-
481	STH 6751	STH_110	BL	PL, STH	-
482	STH 6791	STH_82	BL	PL, STH	-
483	STH 6829	STH_51	BL	PL, STH	-		G3
484	STH 7060	STH_91	BL	PL, STH	-
485	STH 7060A	STH_122	BL	PL, STH	-
486	STH 7062	STH_95	BL	PL, STH	-
487	STH 7320	STH_190	BL	PL, STH	-
488	STH 8014	STH_229	BL	PL, STH	-
489	STH 8128	STH_24	BL	PL, STH	-
490	STH 9015	STH_235	BL	PL, STH	-
491	STH 9025	STH_65	BL	PL, STH	-
492	STH 9916	STH_157	BL	PL, STH	-		G4
493	SZD 7723	STH_78	BL	PL, STH	-
494	UKR 1	STH_141	BL	PL, STH	-		G5
495	UKR 10	STH_147	BL	PL, STH	-		G5
496	UKR 12	STH_148	BL	PL, STH	-		G5
497	UKR 13	STH_149	BL	PL, STH	-		G5
498	UKR 15	STH_150	BL	PL, STH	-		G5
499	UKR 17	STH_151	BL	PL, STH	-		G5
500	UKR 18	STH_152	BL	PL, STH	-		G5
501	UKR 19	STH_153	BL	PL, STH	-		G5
502	UKR 2	STH_142	BL	PL, STH	-		G5
503	UKR 20	STH_154	BL	PL, STH	-		G4
504	UKR 21	STH_155	BL	PL, STH	-		G5
505	UKR 22	STH_156	BL	PL, STH	-		G5
506	UKR 4	STH_143	BL	PL, STH	-		G5
507	UKR 5	STH_144	BL	PL, STH	-		G5
508	UKR 6	STH_145	BL	PL, STH	-		G5
509	UKR 9	STH_146	BL	PL, STH	-		G5

## Sheet: Table_S2
Table S2. Distribution of 13499 SNP and 26369 silicoDArT markers on wheat chromosomes.
Chromosome	SNP			silicoDArT
	Covered length [Mb]	Number of markers	Median distance between markers [kb]	Covered length [Mb]	Number of markers	Median distance between markers [kb]
1A	591.6	651	148.6	590.94	992	73
2A	780.1	897	126.2	780.48	1752	37.5
3A	746.1	730	131.4	750.72	1103	67.6
4A	741.3	455	167.2	740.61	1080	58.6
5A	708.5	823	186.3	708.98	1180	118.4
6A	617.5	676	99.7	617.51	1177	46.1
7A	735	1206	123.6	736.25	1965	63.9
1B	686.6	698	214.3	688.23	1544	82.7
2B	800.9	1100	146	800.69	2318	40.7
3B	829.3	1017	161.1	828.64	1848	71
4B	672.4	370	466.5	672.4	672	239.6
5B	712.2	860	188.1	712.88	1701	65.8
6B	720.7	802	196.8	720.9	1644	61.5
7B	749.9	804	172.8	750.36	1653	49.3
1D	489.1	355	168.2	495.13	654	107.2
2D	650.7	500	166.3	649.79	1046	82.3
3D	615.1	311	261.4	615.47	1002	55.9
4D	507.7	95	1432.5	508.26	228	696.6
5D	559.4	296	327.5	564.95	659	184.8
6D	473	261	217.7	473.36	583	90.9
7D	638.2	312	368.5	638.33	882	92.9
Un	473.9	280	272.4	474.54	686	73
Genome	14499.1	13499	171.4	14519.42	26369	67.1

## Sheet: Table_S3
Table S3. Fractions (in %) of markers constituting the filtered data sets in mapping quality categories
Number of hits	SNP			silicoDArT
	Maximum mapping score		Margin (%)	Maximum mapping score		Margin (%)
	< 100	100		< 100	100
1	16.90	25.65	42.55	15.94	38.83	54.77
2	8.07	14.12	22.19	5.81	12.75	18.56
3-10	10.25	21.71	31.97	7.14	17.19	24.33
11-50	0.64	2.33	2.97	0.45	1.76	2.21
> 50	0.08	0.24	0.32	0.02	0.11	0.13
Margin	35.94	64.06	13499	29.36	70.64	26369

## Sheet: Table S4
Table S4. Classification of DArT-seq SNP markers with respect to predicted effects.
Effect	Severity	Number of SNPs	Frequency among SNPs in subgenome			P-value for homogeneity of frequencies over subgenomes
			A	B	D
HIGH		33	0.20	0.25	0.38	0.392
LOW (= synonymous. stop retained)		1493	10.45	10.89	14.92	0.000
MODERATE (= missense)		1534	10.96	11.58	13.69	0.004
MODIFIER		10089	78.39	77.28	71.01	0.000
Total		13149
splice_acceptor_variant	HIGH	3	0.04	0.02	0.00	0.600
splice_donor_variant	HIGH	3	0.04	0.00	0.05	0.314
start_lost	HIGH	5	0.02	0.04	0.09	0.311
stop_gained	HIGH	11	0.04	0.11	0.14	0.269
stop_lost	HIGH	11	0.07	0.09	0.09	0.946
Total		33
%3_prime_UTR_variant	MODIFIER	184	1.39	1.40	1.42	0.993
%5_prime_UTR_variant	MODIFIER	193	1.35	1.53	1.61	0.619
downstream_gene_variant	MODIFIER	1336	10.41	9.93	10.14	0.708
intergenic_variant	MODIFIER	5734	43.09	45.83	38.99	0.000
intron_variant	MODIFIER	773	6.58	5.56	4.93	0.009
upstream_gene_variant	MODIFIER	1848	15.34	12.90	13.83	0.001
non_coding_transcript_exon_varia	MODIFIER	21	0.22	0.12	0.09	0.315
Total		10089

## Sheet: Table S5
Table. S5. Characteristics of three markers from region of protein serine/threonine kinase genes with highest contribution to PCO1.
Marker	Chromosome	Position	Heterozygosity	Gene	Haplotypes					Trimmed sequence	Coding effect
1021220|F|0-48|GA	2A	709030751	0.61	TraesCS2A02G463000	G/A	G/A	G/A	G/G	G/G	TGCAGGTTGGCGAACACGATGCTCACAGCAGCCAGCACGAGTATCCTCGTCCG	MODERATE (missense)
1134917|F|0-28|AC	2B	682019134	0.07	TraesCS2B02G484700	A/A	A/C	C/C	A/C	C/C	TGCAGGTTGGCGAACACGATGCTCACAGAAGCCAGCACGAGTATCCTCATCCG	MODERATE (missense)
1094073|F|0-29|GA	2D	569197770	0.61	TraesCS2D02G463600	G/A	G/A	G/G	G/G	G/G	TGCAGGTTGGCGAACACGATGCTCACAGCGGCCAGCACGAGTATCCTCATCCG	LOW (synonymous)
				Abundance	275	37	1	1	195

## Sheet: Table S6
Table S6. KASP primers for detection SNPs associated with registration year.
Marker	SNP	Chromosome	Total contigs	Contig regions	Primer A	primer B	Common	Product size
997149|F|0-32|TC	C126T	2A	1	2A:8142644-8142869	aacattgttcaactagcaaaatgtC	aacattgttcaactagcaaaatgtT	tcccgggctgaaatgaacc	95
1002630|F|0-15|GA	G101A	2D	3	2D:12332015-12332215|Un:12441569-12441769|2A:12524293-12524410	tctgcagcgactgagGcG	tctgcagcgactgagGcA	actgtTggcacatattgattCcG	50
1204154|F|0-9|CT	T101C	Un	3	Un:12441575-12441775|2D:12332009-12332209|2A:12524299-12524410	cGttgccattcTgCctcA	cGttgccattcTgCctcG	gctaaggCtagctacGtacaaaA	114
1015908|F|0-35|GC	G101C	Un	3	2A:767384203-767384315|Un:236255679-236255755|Un:236257088-236257164	gccagtactgcacggacC	gccagtactgcacggacG	ggcataggcgtgcatgtagt	111

## Sheet: Table_S7
Table S7. Data on yielding of wheat varieties in post-registration trials, as % of the yield of standard varieties (Research Centre for Cultivar Testing, COBORU)
Variety	Registration year	Country of first registration	Mean	Protection level A1				A1 mean	Protection level A2				A2 mean
				2018	2017	2016	2015		2018	2017	2016	2015
Arkadia	2011	PL	97.00	96	91	98	94	94.75	99	96	103	99	99.25
Arktis	2009	AT	91.75			92	93	92.50			90	92	91.00
Artist	2013	PL	102.50	102	101	104	102	102.25	103	101	104	103	102.75
Askalon	2009	PL	95.25			90	99	94.50			92	100	96.00
Astoria	2012	PL	90.33		95	86	87	89.33		96	88	90	91.33
Bamberka	2009	PL	92.17		92	88	94	91.33		94	90	95	93.00
Bartosz	2016	PL	99.00		99	96	103	99.33		100	93	103	98.67
Belissa	2014	PL	98.75	96	97	102	95	97.50	98	100	103	99	100.00
Blyskawica	-	-	100.17	98	103	96		99.00	100	103	101		101.33
Bogatka	2004	PL	93.50				92	92.00				95	95.00
Bonanza	2015	CZ	101.17	102	96		106	101.33	103	97		103	101.00
Comandor	2018	PL	103.00	100	102	109		103.67	101	102	104		102.33
Dakar	2016	PL	90.83		98	77	101	92.00		96	73	100	89.67
Delawar	2015	PL	98.67	97	99	101		99.00	97	97	101		98.33
Dolores	2016	PL	98.75	99	99	98	101	99.25	98	98	96	101	98.25
Estivus	2011	BE	94.50			91	98	94.50			91	98	94.50
Euforia	2018	PL	104.33	100	103	112		105.00	102	102	107		103.67
Fakir	2013	CZ	97.13	96	98	98	97	97.25	96	96	99	97	97.00
Fidelius	2008	AT	97.50		98	97	97	97.33		97	99	97	97.67
Florencja	2013	AT	88.00			88		88.00			88		88.00
Florus	2014	CZ	95.33		97	88	103	96.00		96	87	101	94.67
Formacja	2017	PL	100.50	99	104	102	99	101.00	99	102	101	98	100.00
Forum	2012	DE	100.00				100	100.00				100	100.00
Franz	2014	DE	95.83		98	86	103	95.67		97	88	103	96.00
Frisky	2014	AT	100.63	101	102	98	104	101.25	99	101	98	102	100.00
Gimantis	2015	PL	99.50		99			99.00		100			100.00
Hondia	2014	PL	98.00	98	100	101	96	98.75	96	98	101	94	97.25
Janosch	2015	PL	96.67	96	98	94		96.00	99	98	95		97.33
Jantarka	2010	PL	98.00		96	102	96	98.00		96	100	98	98.00
Kepler	2010	PL	98.00				98	98.00				98	98.00
Kometa	2016	PL	86.50		99	63	99	87.00		96	64	98	86.00
Kredo	2010	DE	82.00			59	103	81.00			63	103	83.00
KWS Dacanto	2011	DK	95.50			85	106	95.50			86	105	95.50
KWS Livius	2013	PL	95.83		99	90	98	95.67		97	92	99	96.00
KWS Loft	2014	DE	89.00			76	101	88.50			78	101	89.50
KWS Magic	2012	PL	92.50			86	98	92.00			86	100	93.00
KWS Malibu	2015	PL	80.00			80		80.00			80		80.00
KWS Ozon	2009	BE	97.38	94	97	96	101	97.00	97	97	97	100	97.75
KWS Spencer	2017	DE	99.88	98	101	100	101	100.00	97	101	100	101	99.75
Lavantus	2013	PL	92.50		91	90	97	92.67		91	89	97	92.33
Leandrus	2015	PL	95.33	98	96	92		95.33	98	95	93		95.33
Legenda	2005	PL	91.50			94	84	89.00			99	89	94.00
LG Jutta	2016	PL	100.13	98	96	108	101	100.75	99	95	104	100	99.50
Linus	2010	DE	101.00	97	101	100	104	100.50	100	102	101	103	101.50
Medalistka	2016	PL	98.75	96	98	103	97	98.50	96	99	103	98	99.00
Meister	2010	DE	100.50				101	101.00				100	100.00
Mulan	2005	BE	96.17		98	89	100	95.67		98	91	101	96.67
Natula	2009	PL	95.88	97	96	97	95	96.25	95	95	97	95	95.50
Nordkap	2016	PL	91.50		101	74	102	92.33		100	70	102	90.67
Ohio	2014	DE	87.25			70	105	87.50			71	103	87.00
Ostroga	2008	PL	93.75	92	94	98	89	93.25	94	94	98	91	94.25
Owacja	2017	PL	101.25	97	108	104	99	102.00	95	104	104	99	100.50
Oxal	2010	DE	101.00				101	101.00				101	101.00
Patras	2012	DE	97.13	97	100	95	97	97.25	96	99	95	98	97.00
Pengar	2013	PL	88.50			74	101	87.50			77	102	89.50
Platin	2012	PL	97.13	98	98	98	98	98.00	95	96	96	98	96.25
Plejada	2018	PL	104.50	104	106	108		106.00	102	102	105		103.00
Pokusa	2015	PL	96.83	96	100	95		97.00	96	100	94		96.67
Praktik	2012	SE	98.67		96	99	100	98.33		96	101	100	99.00
RGT Bilanz	2017	PL	103.88	104	105	105	100	103.50	105	106	105	101	104.25
RGT Kicker	2016	PL	97.63	96	97	91	105	97.25	97	98	92	105	98.00
RGT Kilimanjaro	2013	FR	102.00	102	103	104	100	102.25	102	102	104	99	101.75
RGT Metronom	2017	PL	98.88	99	101	100	96	99.00	101	99	99	96	98.75
RGT Treffer	2018	SE	101.83	100	103	104		102.33	101	102	101		101.33
Rivero	2016	PL	99.25	100	100	94	103	99.25	100	99	96	102	99.25
Rockefeller	2015	DE	66.50			65		65.00			68		68.00
Rotax	2014	PL	101.88	100	103	103	104	102.50	99	102	102	102	101.25
Sailor	2011	DE	95.00		96	93	96	95.00		96	93	96	95.00
Silenus	2015	PL	69.50			69		69.00			70		70.00
Skagen	2009	DE	97.00		95	102	95	97.33		94	101	95	96.67
Speedway	2012	PL	91.25			78	104	91.00			81	102	91.50
SY Orofino	2018	PL	103.33	104	103	106		104.33	103	101	103		102.33
Tobak	2014	DE	97.00		98	89	103	96.67		100	89	103	97.33
Tonacja	2001	PL	92.67		90	96	88	91.33		94	98	90	94.00
Tulecka	2012	PL	93.00			83	100	91.50			89	100	94.50
